# Supplementary material for: Hydrotherapy in Pain Management in Pregnant Women: A Meta-Analysis of Randomized Clinical Trials
Source: J Clin Med. 2024 May 31;13(11):3260. doi: 10.3390/jcm13113260 (PMC11172610; doi:10.3390/jcm13113260)
Supplement: Supplementary file 1 [file jcm-13-03260-s001.zip]

Archive with 1 entries (1 files):
- jcm-3025308-supplementary.pdf
